# Supplementary material for: Neuromedin U Receptor NMUR3 Regulates Autophagy, Thereby Enhancing Thermal Tolerance in C. elegans
Source: Int J Mol Sci. 2025 Aug 31;26(17):8471. doi: 10.3390/ijms26178471 (PMC12428871; doi:10.3390/ijms26178471)
Supplement: Supplementary file 1 [file ijms-26-08471-s001.zip]

Archive with 1 entries (1 files):
- ijms-3778488-supplementary.pdf
